# Supplementary material for: Effectiveness and Efficacy of Long-Lasting Insecticidal Nets for Malaria Control in Africa: Systematic Review and Meta-Analysis of Randomized Controlled Trials
Source: Int J Environ Res Public Health. 2025 Jun 30;22(7):1045. doi: 10.3390/ijerph22071045 (PMC12294781; doi:10.3390/ijerph22071045)
Supplement: Supplementary file 1 [file ijerph-22-01045-s001.zip]

Archive with 7 entries (7 files):
- File S1. Supplementary File searching 1.pdf
- File S2. Supplementary JBI for RCT-file 2.pdf
- File S3. Supplementary Result Figures S1-S106.pdf
- File S4. Evidence grade supplementary 3.pdf
- File S5. Supplementary details table 4.pdf
- File S6. Additional Supplemental JBI critical appraisal tool for  RCT.pdf
- File S7. PRISMA-2020-checklist-MS-WORD.pdf
